# Supplementary material for: Declining age-adjusted mortality but persistent inequalities in chronic obstructive pulmonary disease in the United States, 1999–2024: a CDC WONDER analysis contextualized by GBD 2023
Source: Front Public Health. 2026 Jun 18;14:1852919. doi: 10.3389/fpubh.2026.1852919 (PMC13323240; doi:10.3389/fpubh.2026.1852919)
Supplement: Supplementary file 2 [file Table_1.xlsx]

## Sheet: Table S1
Demographic Stratum
